# Supplementary material for: Seroprevalence of anti-SARS-CoV-2 antibodies before and after implementation of anti-COVID-19 vaccination among hospital staff in Bangui, Central African Republic
Source: PLOS Glob Public Health. 2023 Nov 1;3(11):e0001497. doi: 10.1371/journal.pgph.0001497 (PMC10619860; doi:10.1371/journal.pgph.0001497)
Supplement: S1 Dataset — This dataset can be downloaded from https://doi.org/10.6084/m9.figshare.23694741. (XLS) [file pgph.0001497.s001.xls]

## Sheet: Survey 1
Numid	Hospital	Sex	Age_years	Age_cat	Qualification	Cat_qualif1	Cat_qualif2	Other_qualif	Date_sample	Test_nasopharyng	Test_serologique	PCR	IgM	IgG	IgG et/ou IgM
RCAHOAADM073	HOA	Homme	56	4	Chargé(e) de l'admission/réception	Others	Others		2021-01-25			Négatif	Positif	Négatif	Positive
RCAHOAADM074	HOA	Homme	50	3	Chargé(e) de l'admission/réception	Others	Others		2021-01-25			Négatif	Positif	Négatif	Positive
RCAHOAADM075	HOA	Femme	42	3	Autre	Others	Others	Administration	2021-01-25			Négatif	Négatif	Positif	Positive
RCAHOAADM076	HOA	Femme	49	3	Autre	Others	Others	Administration	2021-01-25			Négatif	Négatif	Négatif	Negative
RCAHOAADM080	HOA	Femme	47	3	Autre	Others	Others	Secretaire	2021-01-28			Négatif	Négatif	Négatif	Negative
RCAHOAADM081	HOA	Femme	26	1	Autre	Others	Others	Secretaire	2021-01-28			Négatif	Négatif	Négatif	Negative
RCAHOACHR079	HOA	Homme	40	2	Infirmier(ère)	Close contacts with patients	Infirmiers		2021-01-26			Négatif	Négatif	Positif	Positive
RCAHOACHR086	HOA	Femme	51	4	Technicien de surface, Femme de ménage	Others	Others		2021-02-02			Négatif	Négatif	Négatif	Negative
RCAHOACHR087	HOA	Homme	53	4	Médecin	Close contacts with patients	Doctors		2021-02-02			Négatif	Négatif	Négatif	Negative
RCAHOACHR088	HOA	Femme	59	4	Autre	Others	Others	Secretaire	2021-02-02			Négatif	Négatif	Négatif	Negative
RCAHOACHR089	HOA	Homme	28	1	Etudiant(e)	Close contacts with patients	Doctors		2021-02-02			Négatif	Négatif	Positif	Positive
RCAHOACHR090	HOA	Homme	28	1	Etudiant(e)	Close contacts with patients	Doctors		2021-02-02			Négatif	Négatif	Négatif	Negative
RCAHOACHR093	HOA	Homme	25	1	Infirmier(ère)	Close contacts with patients	Infirmiers		2021-02-12			Négatif	Négatif	Négatif	Negative
RCAHOACHR094	HOA	Homme	67	4	Autre	Others	Others	TSS	2021-02-16			Négatif	Négatif	Négatif	Negative
RCAHOAGYN050	HOA	Femme	55	4	Sage-femme	Close contacts with patients	Infirmiers		2020-12-28			Négatif	Négatif	Négatif	Negative
RCAHOAGYN051	HOA	Femme	47	3	Chargé(e) de l'admission/réception	Others	Others		2020-12-29			Négatif	Négatif	Positif	Positive
RCAHOAGYN054	HOA	Femme	41	3	Sage-femme	Close contacts with patients	Infirmiers		2020-12-29			Négatif	Négatif	Négatif	Negative
RCAHOAGYN068	HOA	Homme	50	3	Chargé(e) de l'admission/réception	Others	Others		2021-01-20			Négatif	Négatif	Négatif	Negative
RCAHOAGYN082	HOA	Homme	58	4	Infirmier(ère)	Close contacts with patients	Infirmiers		2021-01-28			Négatif	Négatif	Négatif	Negative
RCAHOAGYN083	HOA	Femme	58	4	Sage-femme	Close contacts with patients	Infirmiers		2021-01-28			Négatif	Négatif	Négatif	Negative
RCAHOAGYN084	HOA	Femme	44	3	Autre	Others	Others	Assistante accoucheuse	2021-01-28			Négatif	Négatif	Négatif	Negative
RCAHOAGYN095	HOA	Femme	42	3	Sage-femme	Close contacts with patients	Infirmiers		2021-03-04			Négatif	Négatif	Positif	Positive
RCAHOAINF096	HOA	Homme	43	3	Médecin	Close contacts with patients	Doctors		2021-03-05			Négatif	Négatif	Négatif	Negative
RCAHOAMAT041	HOA	Femme	56	4	Sage-femme	Close contacts with patients	Infirmiers		2020-12-22	Ecouvillon nasopharyngé	Test Sérologique	Négatif	Négatif	Positif	Positive
RCAHOAMAT042	HOA	Femme	50	3	Sage-femme	Close contacts with patients	Infirmiers		2020-12-22			Négatif	Négatif	Positif	Positive
RCAHOAMAT043	HOA	Femme	48	3	Autre	Others	Others	Assistante accoucheuse	2020-12-22			Négatif	Négatif	Positif	Positive
RCAHOAMAT044	HOA	Femme	38	2	Autre	Others	Others	Secretaire	2020-12-22			Négatif	Négatif	Négatif	Negative
RCAHOAMAT045	HOA	Femme	48	3	Sage-femme	Close contacts with patients	Infirmiers		2020-12-22			Négatif	Négatif	Négatif	Negative
RCAHOAMAT046	HOA	Femme	41	3	Autre	Others	Others	Assistante accoucheuse	2020-12-28			Négatif	Négatif	Négatif	Negative
RCAHOAMAT047	HOA	Homme	35	2	Médecin	Close contacts with patients	Doctors		2020-12-28			Négatif	Négatif	Négatif	Negative
RCAHOAMAT048	HOA	Femme	58	4	Sage-femme	Close contacts with patients	Infirmiers		2020-12-28			Négatif	Négatif	Négatif	Negative
RCAHOAMAT049	HOA	Femme	41	3	Autre	Others	Others	Assistante accoucheuse	2020-12-28			Négatif	Négatif	Négatif	Negative
RCAHOAMAT052	HOA	Femme	51	4	Sage-femme	Close contacts with patients	Infirmiers		2020-12-29			Négatif	Négatif	Négatif	Negative
RCAHOAMAT053	HOA	Femme	45	3	Aide-soignant (ou équivalent)	Others	Others		2020-12-29			Négatif	Négatif	Négatif	Negative
RCAHOAMAT055	HOA	Femme	47	3	Sage-femme	Close contacts with patients	Infirmiers		2020-12-30			Négatif	Négatif	Négatif	Negative
RCAHOAMAT057	HOA	Femme	46	3	Etudiant(e)	Close contacts with patients	Doctors		2020-12-30			Négatif	Négatif	Négatif	Negative
RCAHOAMAT058	HOA	Femme	34	2	Etudiant(e)	Close contacts with patients	Doctors		2020-12-30			Négatif	Négatif	Négatif	Negative
RCAHOAMAT059	HOA	Femme	51	4	Etudiant(e)	Close contacts with patients	Doctors		2020-12-30			Négatif	Négatif	Négatif	Negative
RCAHOAMAT060	HOA	Femme	30	1	Etudiant(e)	Close contacts with patients	Doctors		2020-12-30			Négatif	Négatif	Négatif	Negative
RCAHOAMAT061	HOA	Femme	32	2	Technicien de surface, Femme de ménage	Others	Others		2021-01-05			Négatif	Négatif	Négatif	Negative
RCAHOAMAT062	HOA	Homme	62	4	Autre	Others	Others	Anesthésiste, retraité prestataire	2021-01-05			Négatif	Négatif	Négatif	Negative
RCAHOAMAT063	HOA	Femme	38	2	Etudiant(e)	Close contacts with patients	Doctors		2021-01-05			Négatif	Négatif	Négatif	Negative
RCAHOAMAT064	HOA	Homme	35	2	Etudiant(e)	Close contacts with patients	Doctors		2021-01-05			Négatif	Négatif	Négatif	Negative
RCAHOAMAT065	HOA	Homme	44	3	Médecin	Close contacts with patients	Doctors		2021-01-06			Négatif	Négatif	Positif	Positive
RCAHOAMAT066	HOA	Homme	31	2	Etudiant(e)	Close contacts with patients	Doctors		2021-01-06			Négatif	Négatif	Négatif	Negative
RCAHOAMAT067	HOA	Homme	48	3	Technicien de surface, Femme de ménage	Others	Others		2021-01-20			Négatif	Négatif	Négatif	Negative
RCAHOAMAT071	HOA	Homme	34	2	Etudiant(e)	Close contacts with patients	Doctors		2021-01-22			Négatif	Négatif	Négatif	Negative
RCAHOAMAT072	HOA	Homme	34	2	Médecin	Close contacts with patients	Doctors		2021-01-22			Négatif	Négatif	Négatif	Negative
RCAHOAMAT091	HOA	Homme	42	3	Médecin	Close contacts with patients	Doctors		2021-02-05			Négatif	Négatif	Négatif	Negative
RCAHOAMAT092	HOA	Homme	30	1	Etudiant(e)	Close contacts with patients	Doctors		2021-02-11			Négatif	Négatif	Positif	Positive
RCAHOANEU085	HOA	Homme	59	4	Autre	Others	Others	Infirmier secouriste	2021-01-28			Négatif	Négatif	Négatif	Negative
RCAHOAPAL077	HOA	Homme	52	4	Autre	Others	Others	TSE	2021-01-26			Négatif	Positif	Négatif	Positive
RCAHOAPAL078	HOA	Femme	35	2	Technicien de surface, Femme de ménage	Others	Others		2021-01-26			Négatif	Négatif	Négatif	Negative
RCAHOAURG006	HOA	Homme	42	3	Infirmier(ère)	Close contacts with patients	Infirmiers		2021-01-28			Négatif	Négatif	Négatif	Negative
RCAHOAURG056	HOA	Homme	42	3	Aide-soignant (ou équivalent)	Others	Others		2020-12-30			Négatif	Négatif	Négatif	Negative
RCAHOAURG069	HOA	Homme	29	1	Etudiant(e)	Close contacts with patients	Doctors		2021-01-22			Négatif	Négatif	Négatif	Negative
RCAHOAURG070	HOA	Femme	31	2	Etudiant(e)	Close contacts with patients	Doctors		2021-01-22			Négatif	Négatif	Négatif	Negative
RCAHOCACC048	HOC	Femme	55	4	Sage-femme	Close contacts with patients	Infirmiers		2021-02-02			Négatif	Négatif	Négatif	Negative
RCAHOCACC050	HOC	Femme	53	4	Sage-femme	Close contacts with patients	Infirmiers		2021-02-04			Négatif	Négatif	Positif	Positive
RCAHOCACC051	HOC	Femme	26	1	Sage-femme	Close contacts with patients	Infirmiers		2021-02-05			Négatif	Négatif	Négatif	Negative
RCAHOCACC067	HOC	Femme	47	3	Autre	Others	Others	Comptable	2021-02-02			Négatif	Négatif	Négatif	Negative
RCAHOCACC109	HOC	Femme	50	3	Brancardier	Others	Others		2021-04-13			Négatif	Négatif	Négatif	Negative
RCAHOCACC111	HOC	Homme	26	1	Brancardier	Others	Others		2021-04-13			Positif	Positif	Positif	Positive
RCAHOCACC112	HOC	Femme	46	3		Others	Others		2021-04-15			Négatif	Négatif	Positif	Positive
RCAHOCACC114	HOC	Femme	49	3	Autre	Others	Others	Gestionnaire de base de données	2021-04-16			Positif	Positif	Positif	Positive
RCAHOCACC116	HOC	Femme	50	3	Autre	Others	Others	Assistante de Direction	2021-04-28			Négatif	Négatif	Positif	Positive
RCAHOCBLO038	HOC	Homme	56	4	Autre	Others	Others	Assistant opératoire	2021-01-27			Négatif	Négatif	Négatif	Negative
RCAHOCBLO039	HOC	Homme	55	4	Autre	Others	Others	Anesthésiste	2021-01-27			Négatif	Négatif	Positif	Positive
RCAHOCBLO041	HOC	Femme	60	4	Autre	Others	Others	Anesthésiste	2021-01-26			Négatif	Négatif	Positif	Positive
RCAHOCBLO043	HOC	Femme	54	4	Autre	Others	Others	Hygiéniste	2021-01-27			Négatif	Négatif	Négatif	Negative
RCAHOCBLO094	HOC	Femme	46	3	Autre	Others	Others	Hygiéniste	2021-03-05			Négatif	Négatif	Négatif	Negative
RCAHOCGRP032	HOC	Femme	43	3	Autre	Others	Others	Assistante accoucheuse	2021-01-22			Négatif	Négatif	Négatif	Negative
RCAHOCGYN002	HOC	Femme	53	4	Sage-femme	Close contacts with patients	Infirmiers		2021-01-21			Négatif	Négatif	Négatif	Negative
RCAHOCGYN006	HOC	Homme	53	4	Autre	Others	Others	Assistant opératoire	2021-01-29			Négatif	Positif	Positif	Positive
RCAHOCGYN012	HOC	Femme	59	4	Sage-femme	Close contacts with patients	Infirmiers		2021-02-01			Négatif	Négatif	Négatif	Negative
RCAHOCGYN059	HOC	Homme	31	2	Médecin	Close contacts with patients	Doctors		2021-01-21				Négatif	Positif	Positive
RCAHOCGYN061	HOC	Femme	55	4	Infirmier(ère)	Close contacts with patients	Infirmiers		2021-01-26			Négatif	Négatif	Positif	Positive
RCAHOCGYN064	HOC	Homme	36	2	Etudiant(e)	Close contacts with patients	Doctors		2021-02-02			Négatif	Négatif	Négatif	Negative
RCAHOCGYN065	HOC	Femme	26	1	Etudiant(e)	Close contacts with patients	Doctors		2021-02-02			Négatif	Négatif	Négatif	Negative
RCAHOCGYN066	HOC	Homme	36	2	Médecin	Close contacts with patients	Doctors		2021-02-02			Négatif	Négatif	Négatif	Negative
RCAHOCGYN095	HOC	Homme	51	4	Médecin	Close contacts with patients	Doctors		2021-03-11			Négatif	Négatif	Négatif	Negative
RCAHOCGYN096	HOC	Femme	58	4	Sage-femme	Close contacts with patients	Infirmiers		2021-03-18			Positif	Négatif	Négatif	Negative
RCAHOCGYN098	HOC	Homme	64	4	Médecin	Close contacts with patients	Doctors		2021-03-31			Positif	Positif	Positif	Positive
RCAHOCGYN099	HOC	Femme	58	4	Autre	Others	Others	Directrice Financière	2021-03-31			Négatif	Négatif	Positif	Positive
RCAHOCGYN100	HOC	Femme	26	1	Médecin	Close contacts with patients	Doctors		2021-04-01			Négatif	Négatif	Négatif	Negative
RCAHOCGYN106	HOC	Femme	52	4	Autre	Others	Others	Assistante accoucheuse	2021-04-09			Négatif	Négatif	Positif	Positive
RCAHOCGYN107	HOC	Femme	48	3	Sage-femme	Close contacts with patients	Infirmiers		2021-04-09			Négatif	Négatif	Négatif	Negative
RCAHOCGYN117	HOC	Femme	37	2	Médecin	Close contacts with patients	Doctors		2021-04-28			Négatif	Positif	Positif	Positive
RCAHOCGYN118	HOC	Homme	51	4	Médecin	Close contacts with patients	Doctors		2021-04-28			Positif	Positif	Positif	Positive
RCAHOCHYG030	HOC	Femme	38	2	Autre	Others	Others	Hygiéniste	2021-02-01			Négatif	Négatif	Positif	Positive
RCAHOCHYG042	HOC	Homme	28	1	Autre	Others	Others	Hygiéniste	2021-01-29			Négatif	Négatif	Négatif	Negative
RCAHOCHYG069	HOC	Femme	48	3	Autre	Others	Others	Assistante d'hygiène	2021-02-11			Négatif	Positif	Négatif	Positive
RCAHOCHYG084	HOC	Femme	42	3	Autre	Others	Others	Assistante d'hygiène	2021-02-18			Négatif	Positif	Négatif	Positive
RCAHOCHYG097	HOC	Femme	38	2	Technicien de surface, Femme de ménage	Others	Others		2021-03-18			Positif	Négatif	Positif	Positive
RCAHOCHYG108	HOC	Femme	43	3	Technicien de surface, Femme de ménage	Others	Others		2021-04-13			Négatif	Négatif	Positif	Positive
RCAHOCHYG110	HOC	Femme	35	2	Autre	Others	Others	Blanchisseur	2021-04-13			Positif	Négatif	Négatif	Negative
RCAHOCMAT013	HOC	Femme	52	4	Sage-femme	Close contacts with patients	Infirmiers		2021-01-29			Négatif	Négatif	Négatif	Negative
RCAHOCMAT014	HOC	Femme	44	3	Sage-femme	Close contacts with patients	Infirmiers		2021-02-05			Négatif	Négatif	Négatif	Negative
RCAHOCMAT015	HOC	Femme	54	4	Autre	Others	Others	Assistante accoucheuse	2021-02-02			Négatif	Négatif	Négatif	Negative
RCAHOCMAT017	HOC	Femme	45	3	Sage-femme	Close contacts with patients	Infirmiers		2021-02-11			Négatif	Négatif	Négatif	Negative
RCAHOCMAT018	HOC	Femme	29	1	Sage-femme	Close contacts with patients	Infirmiers		2021-01-22			Négatif	Négatif	Négatif	Negative
RCAHOCMAT020	HOC	Femme	44	3	Autre	Others	Others	Assistante accoucheuse	2021-01-22			Négatif	Négatif	Négatif	Negative
RCAHOCMAT022	HOC	Femme	37	2	Sage-femme	Close contacts with patients	Infirmiers		2021-02-04			Négatif	Négatif	Négatif	Negative
RCAHOCMAT023	HOC	Femme	38	2	Sage-femme	Close contacts with patients	Infirmiers		2021-02-16			Négatif	Négatif	Positif	Positive
RCAHOCMAT024	HOC	Femme	41	3	Sage-femme	Close contacts with patients	Infirmiers		2021-01-29			Négatif	Négatif	Négatif	Negative
RCAHOCMAT025	HOC	Femme	34	2	Aide-soignant (ou équivalent)	Others	Others		2021-02-16			Négatif	Négatif	Négatif	Negative
RCAHOCMAT027	HOC	Femme	54	4	Sage-femme	Close contacts with patients	Infirmiers		2021-02-01			Négatif	Négatif	Positif	Positive
RCAHOCMAT029	HOC	Femme	45	3	Autre	Others	Others	Assistanre accoucheuse	2021-02-01			Négatif	Négatif	Négatif	Negative
RCAHOCMAT068	HOC	Femme	33	2	Autre	Others	Others	Assistante de santé	2021-02-02			Négatif	Négatif	Négatif	Negative
RCAHOCPEC070	HOC	Femme	42	3	Infirmier(ère)	Close contacts with patients	Infirmiers		2021-02-11			Négatif	Négatif	Négatif	Negative
RCAHOCPEC075	HOC	Femme	53	4	Infirmier(ère)	Close contacts with patients	Infirmiers		2021-02-12			Négatif	Négatif	Négatif	Negative
RCAHOCPEC076	HOC	Femme	40	2	Infirmier(ère)	Close contacts with patients	Infirmiers		2021-02-12			Négatif	Négatif	Négatif	Negative
RCAHOCPEC078	HOC	Homme	60	4	Infirmier(ère)	Close contacts with patients	Infirmiers		2021-02-12			Négatif	Négatif	Négatif	Negative
RCAHOCPEC085	HOC	Femme	38	2	Médecin	Close contacts with patients	Doctors		2021-02-23			Négatif	Négatif	Négatif	Negative
RCAHOCPEC086	HOC	Femme	37	2	Autre	Others	Others	Secretaire	2021-02-23			Négatif	Négatif	Négatif	Negative
RCAHOCPEC087	HOC	Homme	44	3	Kinésithérapeute	Close contacts with patients	Others		2021-02-23			Négatif	Négatif	Positif	Positive
RCAHOCPEC088	HOC	Femme	33	2	Médecin	Close contacts with patients	Doctors		2021-02-23			Négatif	Positif	Négatif	Positive
RCAHOCPEC089	HOC	Homme	39	2	Médecin	Close contacts with patients	Doctors		2021-02-23			Négatif	Négatif	Positif	Positive
RCAHOCPEC090	HOC	Homme	40	2	Médecin	Close contacts with patients	Doctors		2021-02-23			Négatif	Négatif	Négatif	Negative
RCAHOCPEC091	HOC	Femme	50	3	Autre	Others	Others	Sécretaire	2021-02-23			Négatif	Négatif	Négatif	Negative
RCAHOCPEV060	HOC	Femme	50	3	Autre	Others	Others	Assistante accoucheuse	2021-01-22			Négatif	Négatif	Positif	Positive
RCAHOCREA077	HOC	Femme	50	3	Infirmier(ère)	Close contacts with patients	Infirmiers		2021-02-12			Négatif	Négatif	Négatif	Negative
RCAHOCREA082	HOC	Homme	42	3	Médecin	Close contacts with patients	Doctors		2021-02-16			Négatif	Négatif	Négatif	Negative
RCAHOCSCP035	HOC	Femme	51	4	Autre	Others	Others	Assitante accoucheuse	2021-03-18			Négatif	Négatif	Positif	Positive
RCAHOCSCP036	HOC	Femme	47	3	Autre	Others	Others	Assistante accoucheuse	2021-03-05			Négatif	Négatif	Négatif	Negative
RCAHOCSCP062	HOC	Femme	54	4	Sage-femme	Close contacts with patients	Infirmiers		2021-01-27			Négatif	Négatif	Négatif	Negative
RCAHOCSCP115	HOC	Femme	57	4	Sage-femme	Close contacts with patients	Infirmiers		2021-04-23			Négatif	Négatif	Positif	Positive
RCAHOCURG063	HOC	Femme	35	2	Autre	Others	Others	Assistante de santé	2021-02-01			Négatif	Négatif	Négatif	Negative
RCAHOCURG071	HOC	Femme	42	3	Aide-soignant (ou équivalent)	Others	Others		2021-02-12			Négatif	Négatif	Négatif	Negative
RCAHOCURG072	HOC	Homme	28	1	Etudiant(e)	Close contacts with patients	Doctors		2021-02-12			Négatif	Négatif	Négatif	Negative
RCAHOCURG073	HOC	Femme	43	3	Infirmier(ère)	Close contacts with patients	Infirmiers		2021-02-12			Négatif	Négatif	Positif	Positive
RCAHOCURG074	HOC	Homme	54	4	Infirmier(ère)	Close contacts with patients	Infirmiers		2021-02-12			Négatif	Négatif	Positif	Positive
RCAHOCURG079	HOC	Femme	41	3	Infirmier(ère)	Close contacts with patients	Infirmiers		2021-02-16			Négatif	Négatif	Négatif	Negative
RCAHOCURG080	HOC	Femme	38	2	Infirmier(ère)	Close contacts with patients	Infirmiers		2021-02-16			Négatif	Positif	Négatif	Positive
RCAHOCURG081	HOC	Femme	52	4	Infirmier(ère)	Close contacts with patients	Infirmiers		2021-02-16			Négatif	Négatif	Négatif	Negative
RCAHOCURG092	HOC	Femme	34	2	Autre	Others	Others	Assistante de santé	2021-03-04			Négatif	Négatif	Négatif	Negative
RCAHOCURG093	HOC	Femme	32	2	Aide-soignant (ou équivalent)	Others	Others		2021-03-04			Négatif	Négatif	Positif	Positive
RCAHOCURG105	HOC	Homme	32	2	Brancardier	Others	Others		2021-04-08			Négatif	Négatif	Positif	Positive
RCAHOCURG113	HOC	Homme	30	1	Etudiant(e)	Close contacts with patients	Doctors		2021-04-15			Négatif	Négatif	Positif	Positive
RCAHOPACC061	HOP	Femme	53	4	Aide-soignant (ou équivalent)	Others	Others		2021-02-03			Négatif	Négatif	Négatif	Negative
RCAHOPACC062	HOP	Femme	48	3	Aide-soignant (ou équivalent)	Others	Others		2021-02-03			Négatif	Négatif	Négatif	Negative
RCAHOPACC065	HOP	Femme	53	4	Infirmier(ère)	Close contacts with patients	Infirmiers		2021-02-05			Négatif	Négatif	Positif	Positive
RCAHOPACC066	HOP	Femme	44	3	Sage-femme	Close contacts with patients	Infirmiers		2021-02-05			Négatif	Négatif	Négatif	Negative
RCAHOPACC067	HOP	Femme	47	3	Aide-soignant (ou équivalent)	Others	Others		2021-02-05			Négatif	Négatif	Positif	Positive
RCAHOPACC068	HOP	Homme	22	1	Aide-soignant (ou équivalent)	Others	Others		2021-02-16			Négatif	Négatif	Négatif	Negative
RCAHOPACC072	HOP	Femme	38	2	Infirmier(ère)	Close contacts with patients	Infirmiers		2021-02-16			Négatif	Négatif	Négatif	Negative
RCAHOPACC073	HOP	Femme	51	4	Sage-femme	Close contacts with patients	Infirmiers		2021-02-05			Négatif	Négatif	Négatif	Negative
RCAHOPACC074	HOP	Femme	30	1	Nutritionniste/diététicien	Close contacts with patients	Others		2021-02-18			Négatif	Négatif	Négatif	Negative
RCAHOPACC075	HOP	Femme	38	2	Aide-soignant (ou équivalent)	Others	Others		2021-02-18			Négatif	Négatif	Négatif	Negative
RCAHOPACC076	HOP	Femme	53	4	Médecin	Close contacts with patients	Doctors		2021-02-18			Négatif	Négatif	Négatif	Negative
RCAHOPACC077	HOP	Femme	50	3	Aide-soignant (ou équivalent)	Others	Others		2021-03-04			Négatif	Positif	Négatif	Positive
RCAHOPURG001	HOP	Femme	28	1	Infirmier(ère)	Close contacts with patients	Infirmiers		2021-01-06			Négatif	Positif	Positif	Positive
RCAHOPURG002	HOP	Femme	35	2	Aide-soignant (ou équivalent)	Others	Others		2021-01-06			Négatif	Négatif	Positif	Positive
RCAHOPURG003	HOP	Femme	34	2	Aide-soignant (ou équivalent)	Others	Others		2021-01-06			Négatif	Négatif	Positif	Positive
RCAHOPURG005	HOP	Homme	32	2	Infirmier(ère)	Close contacts with patients	Infirmiers		2020-12-18			Négatif	Négatif	Positif	Positive
RCAHOPURG006	HOP	Femme	46	3	Aide-soignant (ou équivalent)	Others	Others		2021-01-07			Négatif	Négatif	Négatif	Negative
RCAHOPURG007	HOP	Femme	54	4	Aide-soignant (ou équivalent)	Others	Others		2021-01-07			Négatif	Négatif	Négatif	Negative
RCAHOPURG008	HOP	Femme	33	2	Aide-soignant (ou équivalent)	Others	Others		2021-01-07			Négatif	Négatif	Négatif	Negative
RCAHOPURG010	HOP	Femme	36	2	Sage-femme	Close contacts with patients	Infirmiers		2021-01-08			Négatif	Négatif	Négatif	Negative
RCAHOPURG011	HOP	Femme	46	3	Aide-soignant (ou équivalent)	Others	Others		2021-01-08			Négatif	Négatif	Négatif	Negative
RCAHOPURG013	HOP	Femme	37	2	Aide-soignant (ou équivalent)	Others	Others		2021-01-08			Négatif	Positif	Positif	Positive
RCAHOPURG014	HOP	Femme	39	2	Aide-soignant (ou équivalent)	Others	Others		2021-01-08			Négatif	Négatif	Positif	Positive
RCAHOPURG015	HOP	Femme	37	2	Aide-soignant (ou équivalent)	Others	Others		2021-01-22			Négatif	Négatif	Positif	Positive
RCAHOPURG016	HOP	Femme	55	4	Sage-femme	Close contacts with patients	Infirmiers		2020-12-18			Négatif	Négatif	Négatif	Negative
RCAHOPURG017	HOP	Femme	38	2	Aide-soignant (ou équivalent)	Others	Others		2020-12-18			Négatif	Négatif	Positif	Positive
RCAHOPURG018	HOP	Femme	30	1	Aide-soignant (ou équivalent)	Others	Others		2021-01-05			Négatif	Négatif	Négatif	Negative
RCAHOPURG019	HOP	Homme	36	2	Infirmier(ère)	Close contacts with patients	Infirmiers		2020-12-18			Négatif	Positif	Positif	Positive
RCAHOPURG020	HOP	Femme	24	1	Aide-soignant (ou équivalent)	Others	Others		2020-12-18			Négatif	Négatif	Positif	Positive
RCAHOPURG037	HOP	Femme	43	3	Sage-femme	Close contacts with patients	Infirmiers		2021-01-21			Négatif	Négatif	Négatif	Negative
RCAHOPURG038	HOP	Femme	39	2	Aide-soignant (ou équivalent)	Others	Others		2021-01-27			Négatif	Négatif	Positif	Positive
RCAHOPURG039	HOP	Femme	40	2	Aide-soignant (ou équivalent)	Others	Others		2021-01-21			Négatif	Négatif	Négatif	Negative
RCAHOPURG041	HOP	Femme	37	2	Aide-soignant (ou équivalent)	Others	Others		2021-01-21			Négatif	Négatif	Négatif	Negative
RCAHOPURG042	HOP	Femme	38	2	Aide-soignant (ou équivalent)	Others	Others		2021-01-22			Négatif	Négatif	Positif	Positive
RCAHOPURG053	HOP	Femme	33	2	Aide-soignant (ou équivalent)	Others	Others		2021-01-06			Négatif	Négatif	Négatif	Negative
RCAHOPURG054	HOP	Femme	36	2	Technicien de surface, Femme de ménage	Others	Others		2021-01-06			Négatif	Négatif	Négatif	Negative
RCAHOPURG055	HOP	Femme	58	4	Chargé(e) de l'admission/réception	Others	Others		2021-01-07			Négatif	Négatif	Négatif	Negative
RCAHOPURG056	HOP	Femme	53	4	Chargé(e) de l'admission/réception	Others	Others		2021-01-07			Négatif	Négatif	Positif	Positive
RCAHOPURG058	HOP	Femme	32	2	Technicien de surface, Femme de ménage	Others	Others		2021-01-21			Négatif	Négatif	Positif	Positive
RCAHOPURG060	HOP	Femme	44	3	Aide-soignant (ou équivalent)	Others	Others		2021-01-22			Négatif	Négatif	Positif	Positive

## Sheet: Survey 2
NUMIDENT	Hospital	Sex	BirthDate	Age_years	Age_cat	Qualif	Cat_qualif	Vaccin_Covid19	Type_vaccin1	Type_Vaccine2	Number_doses	Date_Vaccine	IgG	IgM
RCA-HOA-ADM-036	HOA	1=Homme		42	3 41 à 50	9=Chargé(e) de l'admission/réception	Others	NON					Pos	Neg
RCA-HOA-ADM-039	HOA	2=Femme		42	3 41 à 50	9=Chargé(e) de l'admission/réception	Others	OUI	Johnson Johnson	Johnson Johnson	1		Pos	Neg
RCA-HOA-ADM-040	HOA	1=Homme		51	4 sup 50	13 =Autres	Others	OUI	SINOVAC	SINOVAC	2	03/09/2021 et 04/09/2021	Pos	Neg
RCA-HOA-ADM-041	HOA	2=Femme		48	3 41 à 50	9=Chargé(e) de l'admission/réception	Others	NON					Pos	Neg
RCA-HOA-ADM-060	HOA	2=Femme		49	3 41 à 50	9=Chargé(e) de l'admission/réception	Others	OUI	Johnson	Johnson Johnson	1		Neg	Neg
RCA-HOA-ADM-061	HOA	2=Femme		27	1 Inf 30	9=Chargé(e) de l'admission/réception	Others	NON					Pos	Neg
RCA-HOA-BLO-023	HOA	1=Homme		63	4 sup 50	2=Infirmier(ère)	Close contacts with patients	OUI	Johnson	Johnson Johnson	1	2021	Pos	Neg
RCA-HOA-BLO-049	HOA	1=Homme		49	3 41 à 50	12=Technicien de surface, femme de ménage	Others	OUI	Astra zeneca	Astra zeneca	2		Pos	Neg
RCA-HOA-CAR-033	HOA	2=Femme		49	3 41 à 50	12=Technicien de surface, femme de ménage	Others	OUI	Astra zeneca	Astra zeneca	2		Pos	Neg
RCA-HOA-CAR-055	HOA	2=Femme		44	3 41 à 50	4=Aide-soignant (ou équivalent)	Others	OUI	Johnson et Astra zeneca	Johnson Johnson	2		Pos	Neg
RCA-HOA-GAS-058	HOA	1=Homme		48	3 41 à 50	2=Infirmier(ère)	Close contacts with patients	OUI	Astra zeneca	Astra zeneca	2	Avril et Mai 2021	Pos	Neg
RCA-HOA-GYN-006	HOA	2=Femme		52	4 sup 50	3=Sage-femme	Close contacts with patients	OUI	Astra zeneca	Astra zeneca	2		Pos	Neg
RCA-HOA-GYN-007	HOA	1=Homme		43	3 41 à 50	1=Médecin	Close contacts with patients	OUI	Astra zeneca	Astra zeneca	2		Pos	Neg
RCA-HOA-GYN-008	HOA	1=Homme		44	3 41 à 50	1=Médecin	Close contacts with patients	OUI	Johnson	Johnson Johnson	1		Pos	Neg
RCA-HOA-GYN-009	HOA	1=Homme		34	2 31 à 40	1=Médecin	Close contacts with patients	OUI	Astra zeneca	Astra zeneca	2	Mars 2021 et Aout 2021	Pos	Neg
RCA-HOA-GYN-010	HOA	1=Homme		44	3 41 à 50	1=Médecin	Close contacts with patients	OUI	Janssen	Johnson Johnson	1	Septembre 2021	Pos	Neg
RCA-HOA-GYN-011	HOA	1=Homme		37	2 31 à 40	1=Médecin	Close contacts with patients	NON					Pos	Neg
RCA-HOA-GYN-012	HOA	2=Femme		32	2 31 à 40	12=Technicien de surface, femme de ménage	Others	NON					Pos	Neg
RCA-HOA-GYN-013	HOA	2=Femme		58	4 sup 50	3=Sage-femme	Close contacts with patients	OUI	Astra zeneca	Astra zeneca	2	22/05/2021 et 22/08/2021	Pos	Neg
RCA-HOA-GYN-014	HOA	2=Femme		52	4 sup 50	3=Sage-femme	Close contacts with patients	OUI	Astra zeneca	Astra zeneca	2	22/05/2021 et 22/08/2021	Pos	Neg
RCA-HOA-GYN-015	HOA	2=Femme		39	2 31 à 40	9=Chargé(e) de l'admission/réception	Others	OUI	Astra zeneca	Astra zeneca	2	Octobre 2021 et Décembre 2021	Pos	Neg
RCA-HOA-GYN-016	HOA	2=Femme	1978	44	3 41 à 50	3=Sage-femme	Close contacts with patients	OUI	Astra zeneca	Astra zeneca	1	27/07/2021	Pos	Neg
RCA-HOA-GYN-017	HOA	2=Femme		49	3 41 à 50	9=Chargé(e) de l'admission/réception	Others	OUI	Astra zeneca	Astra zeneca	2		Pos	Neg
RCA-HOA-GYN-018	HOA	2=Femme	1962	59	4 sup 50	3=Sage-femme	Close contacts with patients	OUI	Astra zeneca	Astra zeneca	2		Pos	Neg
RCA-HOA-GYN-019	HOA	2=Femme		49	3 41 à 50	9=Chargé(e) de l'admission/réception	Others	OUI	Astra zeneca	Astra zeneca	2		Pos	Neg
RCA-HOA-GYN-020	HOA	2=Femme		37	2 31 à 40	12=Technicien de surface, femme de ménage	Others	OUI	Johnson Johnson	Johnson Johnson	1		Pos	Neg
RCA-HOA-GYN-021	HOA	2=Femme	09/07/1973	48	3 41 à 50	3=Sage-femme	Close contacts with patients	OUI	Astra zeneca	Astra zeneca	2	Mars 2021 et Juillet 2021	Pos	Neg
RCA-HOA-GYN-022	HOA	2=Femme	13/01/1962	60	4 sup 50	3=Sage-femme	Close contacts with patients	OUI	Johnson Johson	Johnson Johnson	1		Pos	Neg
RCA-HOA-GYN-024	HOA	1=Homme		59	4 sup 50	3=Sage-femme	Close contacts with patients	OUI	Astra zeneca	Astra zeneca	2		Pos	Neg
RCA-HOA-GYN-025	HOA	2=Femme		47	3 41 à 50	3=Sage-femme	Close contacts with patients	OUI	Astra zeneca	Astra zeneca	2	22/05/2021 et 22/08/2021	Pos	Neg
RCA-HOA-GYN-027	HOA	1=Homme		69	4 sup 50	1=Médecin	Close contacts with patients	OUI	Astra zeneca	Astra zeneca	2	21/05/21 et 28/08/2021	Pos	Neg
RCA-HOA-GYN-044	HOA	2=Femme		57	4 sup 50	3=Sage-femme	Close contacts with patients	OUI	Astra zeneca	Astra zeneca	2	20/05/2021 et 18/08/2021	Pos	Neg
RCA-HOA-GYN-047	HOA	2=Femme		41	3 41 à 50	3=Sage-femme	Close contacts with patients	OUI	Johnson	Johnson Johnson	1		Pos	Neg
RCA-HOA-GYN-050	HOA	2=Femme		43	3 41 à 50	3=Sage-femme	Close contacts with patients	NON					Pos	Neg
RCA-HOA-GYN-056	HOA	2=Femme		49	3 41 à 50	4=Aide-soignant (ou équivalent)	Others	NON					Neg	Pos
RCA-HOA-GYN-057	HOA	1=Homme		39	2 31 à 40	1=Médecin	Close contacts with patients	OUI	Astra zeneca	Astra zeneca	2	Mai 2021 et Décembre 2021	Pos	Neg
RCA-HOA-LAB-037	HOA	1=Homme		37	2 31 à 40	8=Personnel de laboratoire	Close contacts with patients	NON					Pos	Neg
RCA-HOA-MAT-026	HOA	2=Femme		40	2 31 à 40	1=Médecin	Close contacts with patients	OUI	Astra zeneca	Astra zeneca	1		Pos	Neg
RCA-HOA-MAT-028	HOA	2=Femme		27	1 Inf 30	1=Médecin	Close contacts with patients	OUI	Johnson Johnson	Johnson Johnson	1	02/2022	Neg	Neg
RCA-HOA-MAT-029	HOA	2=Femme	1975	45	3 41 à 50	2=Infirmier(ère)	Close contacts with patients	OUI	Astra zeneca	Astra zeneca	2	19/05/21 et 19/08/21	Pos	Neg
RCA-HOA-MAT-034	HOA	2=Femme		42	3 41 à 50	3=Sage-femme	Close contacts with patients	OUI	Astra zeneca	Astra zeneca	2		Pos	Neg
RCA-HOA-MAT-045	HOA	2=Femme		46	3 41 à 50	3=Sage-femme	Close contacts with patients	OUI	Astra zeneca Covax	Astra zeneca	2	23/05/2021 et 30/11/2021	Pos	Neg
RCA-HOA-MIN-030	HOA	1=Homme		38	2 31 à 40	2=Infirmier(ère)	Close contacts with patients	NON					Pos	Neg
RCA-HOA-MIN-032	HOA	1=Homme		39	2 31 à 40	1=Médecin	Close contacts with patients	OUI	Astra zeneca	Astra zeneca	2	31/05/2021 et 15/09/2021	Pos	Neg
RCA-HOA-MIN-046	HOA	1=Homme		57	4 sup 50	2=Infirmier(ère)	Close contacts with patients	OUI	Astra zeneca	Astra zeneca	2		Pos	Neg
RCA-HOA-NEU-031	HOA	2=Femme		39	2 31 à 40	12=Technicien de surface, femme de ménage	Others	OUI	Astra zeneca	Astra zeneca	2		Pos	Neg
RCA-HOA-PAL-001	HOA	2=Femme		35	2 31 à 40	4=Aide-soignant (ou équivalent)	Others	OUI	Astra zeneca	Astra zeneca	2		Pos	Neg
RCA-HOA-PAL-002	HOA	2=Femme		46	3 41 à 50	12=Technicien de surface, femme de ménage	Others	OUI	Johson	Johnson Johnson	1		Pos	Pos
RCA-HOA-PAL-003	HOA	2=Femme		36	2 31 à 40	9=Chargé(e) de l'admission/réception	Others	OUI	Johnson	Johnson Johnson	1		Pos	Neg
RCA-HOA-PAL-004	HOA	1=Homme		56	4 sup 50	8=Personnel de laboratoire	Close contacts with patients	OUI	Astra zeneca	Astra zeneca	2	24/05/2021 et 20/08/2021	Pos	Neg
RCA-HOA-URG-005	HOA	1=Homme		45	3 41 à 50		Others	OUI	Astra zeneca	Astra zeneca	2		Pos	Neg
RCA-HOA-URG-035	HOA	1=Homme		28	1 Inf 30	10=Brancardier	Others	OUI	Astra zeneca	Astra zeneca	2		Pos	Neg
RCA-HOA-URO-038	HOA	1=Homme		46	3 41 à 50	2=Infirmier(ère)	Close contacts with patients	OUI	Astra zeneca	Astra zeneca	2		Pos	Neg
RCA-HOA-URG-042	HOA	1=Homme		44	3 41 à 50	13 =Autres; 9=Chargé(e) de l'admission/réception	Others	OUI	Astra zeneca	Astra zeneca	2		Pos	Neg
RCA-HOA-URG-043	HOA	2=Femme		56	4 sup 50	2=Infirmier(ère)	Close contacts with patients	OUI	Johnson	Johnson Johnson	1	Juin 2021	Pos	Neg
RCA-HOA-URG-048	HOA	2=Femme		37	2 31 à 40	12=Technicien de surface, femme de ménage	Others	OUI	Astra zeneca	Astra zeneca	2		Pos	Neg
RCA-HOA-URG-051	HOA	1=Homme	11/05/1997	24	1 Inf 30	10=Brancardier	Others	OUI	Johnson et Astra zeneca	Johnson Johnson	2		Pos	Neg
RCA-HOA-GYN-052	HOA	2=Femme		47	3 41 à 50	2=Infirmier(ère)	Close contacts with patients	OUI	Astra zeneca	Astra zeneca	1		Pos	Neg
RCA-HOA-URG-053	HOA	1=Homme	22/03/1983	37	2 31 à 40	10=Brancardier	Others	OUI	Johnson	Johnson Johnson	2		Pos	Neg
RCA-HOA-URG-054	HOA	2=Femme		44	3 41 à 50	12=Technicien de surface, femme de ménage	Others	OUI	Astra zeneca	Astra zeneca	2		Pos	Neg
RCA-HOA-URG-059	HOA	1=Homme		60	4 sup 50	13 =Autres	Others	OUI	Astra zeneca	Astra zeneca	2		Pos	Neg
RCA-HOC-ACC-008	HOC	2=Femme		40	2 31 à 40	9=Chargé(e) de l'admission/réception	Others	OUI	Astra-zeneca	Astra zeneca	2	Novembre et Décembre	Pos	Neg
RCA-HOC-ACC-013	HOC	2=Femme		38	2 31 à 40	9=Chargé(e) de l'admission/réception	Others	OUI	Astra-zeneca	Astra zeneca	2	Novembre et Décembre	Pos	Neg
RCA-HOC-ACC-024	HOC	2=Femme		56	4 sup 50	3=Sage-femme	Close contacts with patients	NON					Pos	Neg
RCA-HOC-ACC-026	HOC	2=Femme		40	2 31 à 40	9=Chargé(e) de l'admission/réception	Others	OUI	Astrazeneca	Astra zeneca	2	Mai 2021 et Novembre 2021	Pos	Neg
RCA-HOC-ACC-032	HOC	1=Homme		24	1 Inf 30	10=Brancardier	Others	NON					Pos	Neg
RCA-HOC-GYN-015	HOC	2=Femme		38	2 31 à 40	2=Etudiant	Close contacts with patients	NON					Pos	Pos
RCA-HOC-GYN-022	HOC	2=Femme		55	4 sup 50	3=Sage-femme	Close contacts with patients	OUI	Johnson et Johnson	Johnson Johnson	1		Pos	Neg
RCA-HOC-GYN-030	HOC	1=Homme		52	4 sup 50	1=Médecin	Close contacts with patients	OUI	Astrazeneca	Astra zeneca	2	Juin 2021 et Septembre 2021	Pos	Neg
RCA-HOC-HOS-006	HOC	2=Femme	17-Mai-1967		1 Inf 30	2=Infirmier(ère)	Close contacts with patients	OUI	Astra-zeneca	Astra zeneca	2	Novembre et Decembre	Pos	Neg
RCA-HOC-HOS-007	HOC	2=Femme		53	4 sup 50	1=Médecin	Close contacts with patients	NON					Pos	Neg
RCA-HOC-HOS-010	HOC	1=Homme		59	4 sup 50	2=Infirmier(ère)	Close contacts with patients	OUI	Astra zeneca 1 et 2	Astra zeneca	2	Novembre et Décembre	Pos	Neg
RCA-HOC-HOS-012	HOC	1=Homme		43	3 41 à 50	2=Infirmier(ère)	Close contacts with patients	OUI	Astra-Zeneca	Astra zeneca	2	Novembre et Décembre	Pos	Neg
RCA-HOC-HOS-014	HOC	1=Homme		44	3 41 à 50	2=Infirmier(ère)	Close contacts with patients	OUI	Astra-Zeneca	Astra zeneca	1	Novembre	Pos	Neg
RCA-HOC-HYG-031	HOC	2=Femme		35	2 31 à 40	12=Technicien de surface, femme de ménage	Others	NON					Pos	Neg
RCA-HOC-MAT-005	HOC	2=Femme		38	2 31 à 40	3=Sage-femme	Close contacts with patients	NON					Pos	Neg
RCA-HOC-MAT-021	HOC	2=Femme		57	4 sup 50	13 =Autres	Others	OUI	Astra -Zeneca	Astra zeneca	2	Novembre et Décembre	Pos	Neg
RCA-HOC-MAT-025	HOC	2=Femme	19/08/1975		1 Inf 30	3=Sage-femme	Close contacts with patients	OUI	Astra-zeneca	Astra zeneca	2	Décembre et Mai 2021	Pos	Neg
RCA-HOC-MAT-028	HOC	2=Femme		26	1 Inf 30	3=Sage-femme	Close contacts with patients	NON					Pos	Neg
RCA-HOC-PEC-016	HOC	2=Femme		38	2 31 à 40	1=Médecin	Close contacts with patients	OUI	Astra-zeneca	Astra zeneca	1	2021	Pos	Neg
RCA-HOC-PEC-017	HOC	1=Homme	0710/1991	41	3 41 à 50	1=Médecin	Close contacts with patients	OUI	Astra-Zeneca	Astra zeneca	2	Novembre et décembre	Pos	Neg
RCA-HOC-PEC-018	HOC	2=Femme		38	2 31 à 40	9=Chargé(e) de l'admission/réception	Others	OUI	Astra-Zeneca	Astra zeneca	1	2021	Pos	Neg
RCA-HOC-PEC-019	HOC	1=Homme		41	3 41 à 50	1=Médecin	Close contacts with patients	OUI	Astra-Zeneca	Astra zeneca	2	Dose1 21/05/21 et Dose2 22/08/21	Pos	Neg
RCA-HOC-PEC-020	HOC	2=Femme		35	2 31 à 40	1=Médecin	Close contacts with patients	OUI	Astra-Zeneca	Astra zeneca	1	Novembre 2021	Pos	Neg
RCA-HOC-REA-009	HOC	1=Homme		54	4 sup 50	2=Infirmier(ère)	Close contacts with patients	OUI	Astra Zeneca	Astra zeneca	1		Pos	Neg
RCA-HOC-REA-011	HOC	2=Femme		50	3 41 à 50	2=Infirmier(ère)	Close contacts with patients	OUI	Astra-Zeneca	Astra zeneca	2		Pos	Neg
RCA-HOC-MAT-027	HOC	2=Femme		44	3 41 à 50	4=Aide-soignant (ou équivalent)	Others	OUI	Astrazeneca	Astra zeneca	2	Mars et Juin 2021	Pos	Neg
RCA-HOC-SCP-023	HOC	2=Femme		56	4 sup 50	3=Sage-femme	Close contacts with patients	OUI	Astra -Zeneca	Astra zeneca	2	Novembre et Décembre	Pos	Neg
RCA-HOC-URG-001	HOC	1=Homme		26	1 Inf 30	2=Etudiant	Close contacts with patients	NON					Pos	Neg
RCA-HOC-URG-002	HOC	1=Homme		24	1 Inf 30	2=Etudiant	Close contacts with patients	OUI	Astra-Zeneca	Astra zeneca	2	Ne sait pas	Pos	Neg
RCA-HOC-URG-003	HOC	1=Homme		29	1 Inf 30	2=Etudiant	Close contacts with patients	NON					Pos	Neg
RCA-HOC-URG-004	HOC	1=Homme		26	1 Inf 30	2=Etudiant	Close contacts with patients	OUI	Johson-Johson	Johnson Johnson	1		Pos	Neg
RCA-HOC-URG-029	HOC	2=Femme		55	4 sup 50	3=Sage-femme	Close contacts with patients	OUI	Astrazeneca	Astra zeneca	2	02 Mai 2021 et 03 Novembre 2021	Pos	Neg
RCA-HOC-URG-033	HOC	2=Femme	20/06/1982		1 Inf 30	2=Infirmier(ère)	Close contacts with patients	OUI	Astra zeneca	Astra zeneca	2	Mai et Juin 2021	Pos	Pos
RCA-HOC-URG-034	HOC	2=Femme	1978	42	3 41 à 50	2=Infirmier(ère)	Close contacts with patients	OUI	Astra zeneca	Astra zeneca	2	Mars et Juin	Pos	Neg
RCA-HOC-URG-035	HOC	2=Femme		44	3 41 à 50	2=Infirmier(ère)	Close contacts with patients	OUI	Astra zeneca	Astra zeneca	2	Mars et Juin 2021	Pos	Neg
RCA-HOD-ACC-027	HOD	2=Femme		28	1 Inf 30	9=Chargé(e) de l'admission/réception	Others	OUI	J et J	Johnson Johnson	1	Octobre 2021	Pos	Neg
RCA-HOD-ACC-030	HOD	2=Femme		22	1 Inf 30	12=Technicien de surface, femme de ménage	Others	NON					Pos	Neg
RCA-HOD-CHI-044	HOD	1=Homme		50	3 41 à 50	1=Médecin	Close contacts with patients	OUI	Astra zeneca	Astra zeneca	2	Juin 2021 et Septembre 2021	Pos	Neg
RCA-HOD-CHI-045	HOD	1=Homme		47	3 41 à 50	1=Médecin	Close contacts with patients	OUI	JJ	Johnson Johnson	1	Aout 2020	Pos	Neg
RCA-HOD-GYN-001	HOD	1=Homme		37	2 31 à 40	1=Médecin	Close contacts with patients	OUI	SINOVAC	SINOVAC	2	Dose 1 en Septembre et dose 2 en Octobre	Pos	Neg
RCA-HOD-GYN-002	HOD	1=Homme		45	3 41 à 50	1=Médecin	Close contacts with patients	OUI	Astra-Zeneca	Astra zeneca	1	11/09/2021	Pos	Neg
RCA-HOD-GYN-003	HOD	2=Femme		29	1 Inf 30	4=Aide-soignant (ou équivalent)	Others	OUI	Astra	Astra zeneca	2	1ère dose le 02/09/21 et 2e dose en octobre 2021	Pos	Neg
RCA-HOD-GYN-005	HOD	2=Femme		55	4 sup 50	2=Infirmier(ère)	Close contacts with patients	OUI	Jonhson and Johnson	Johnson Johnson	1		Pos	Neg
RCA-HOD-GYN-021	HOD	2=Femme		40	2 31 à 40	12=Technicien de surface, femme de ménage	Others	OUI	Astra	Astra zeneca	2		Pos	Neg
RCA-HOD-GYN-022	HOD	2=Femme		45	3 41 à 50	3=Sage-femme	Close contacts with patients	OUI	Astra	Astra zeneca	2	Aout et Novembre	Pos	Neg
RCA-HOD-GYN-023	HOD	2=Femme		32	2 31 à 40	9=Chargé(e) de l'admission/réception	Others	OUI	Astra	Astra zeneca	2	Octobre et Novembre 2021	Pos	Neg
RCA-HOD-GYN-024	HOD	1=Homme		40	2 31 à 40	2=Infirmier(ère)	Close contacts with patients	NON					Pos	Neg
RCA-HOD-GYN-025	HOD	1=Homme		30	1 Inf 30	12=Technicien de surface, femme de ménage	Others	NON					Pos	Neg
RCA-HOD-GYN-026	HOD	2=Femme		27	1 Inf 30	2=Etudiant	Close contacts with patients	NON					Pos	Neg
RCA-HOD-GYN-029	HOD	2=Femme		30	1 Inf 30	11=Personnel de restauration	Others	NON					Pos	Neg
RCA-HOD-HYG-016	HOD	2=Femme		50	3 41 à 50	12=Technicien de surface, femme de ménage	Others	OUI	Astra-Zeneca	Astra zeneca	2	20/04/21 et 09/20/21	Pos	Pos
RCA-HOD-HYG-017	HOD	2=Femme	13/05/1977	45	3 41 à 50	12=Technicien de surface, femme de ménage; 8=Personnel de laboratoire	Others	OUI	Astra-Zeneca	Astra zeneca	2	23/08/21 et 20/09/21	Pos	Neg
RCA-HOD-HYG-018	HOD	2=Femme		32	2 31 à 40	12=Technicien de surface, femme de ménage	Others	OUI	J et J	Johnson Johnson	1	Octobre 2021	Pos	Neg
RCA-HOD-HYG-019	HOD	2=Femme		42	3 41 à 50	12=Technicien de surface, femme de ménage	Others	OUI	J and J	Johnson Johnson	1	Septembre 2021	Pos	Neg
RCA-HOD-HYG-020	HOD	2=Femme		40	2 31 à 40	12=Technicien de surface, femme de ménage	Others	OUI	Sarss	NSP	2	07/2021 et 08/2021	Neg	Neg
RCA-HOD-HYG-028	HOD	2=Femme		36	2 31 à 40	12=Technicien de surface, femme de ménage	Others	OUI	J N J	Johnson Johnson	1	Novembre	Pos	Neg
RCA-HOD-LAB-004	HOD	2=Femme		46	3 41 à 50	8=Personnel de laboratoire	Close contacts with patients	OUI	Jassen-Jassen	Johnson Johnson	1	Septembre 2021	Pos	Neg
RCA-HOD-LAB-011	HOD	1=Homme		35	2 31 à 40	8=Personnel de laboratoire	Close contacts with patients	OUI	Astra-Zeneca	Astra zeneca	2	dose 1: 18/06/2021 et 2e dose 24/08/2021	Pos	Neg
RCA-HOD-LAB-012	HOD	2=Femme	19/01/1988	34	2 31 à 40	8=Personnel de laboratoire	Close contacts with patients	OUI	Astra-Zeneca	Astra zeneca	2	Dose1 : 26/07/2021 et Dose2 : 26/08/2021	Pos	Neg
RCA-HOD-LAB-013	HOD	2=Femme	20/05/1975	47	3 41 à 50	8=Personnel de laboratoire	Close contacts with patients	OUI	J N J	Johnson Johnson	1	Dose1: Septembre 2021	Pos	Neg
RCA-HOD-LAB-014	HOD	2=Femme	04/05/1980	42	3 41 à 50	8=Personnel de laboratoire	Close contacts with patients	OUI	J NJ	Johnson Johnson	1	19/09/2021	Pos	Neg
RCA-HOD-LAB-015	HOD	2=Femme		28	1 Inf 30	8=Personnel de laboratoire	Close contacts with patients	OUI	Astra-Zeneca	Astra zeneca	2		Pos	Neg
RCA-HOD-MED-041	HOD	2=Femme		42	3 41 à 50	3=Sage-femme	Close contacts with patients	OUI	Astra zeneca	Astra zeneca	2	24/06/21 et 27/08/21	Pos	Neg
RCA-HOD-MED-042	HOD	2=Femme		42	3 41 à 50	13 =Autres	Others	OUI	Astra zeneca	Astra zeneca	2	Juin et Septembre 2021	Pos	Neg
RCA-HOD-MED-043	HOD	1=Homme	10/05/1963	58	4 sup 50	13 =Autres; 5=Radiologue/technicien en radiologie	Others	OUI	A stra zeneca	Astra zeneca	2	Juin 20211 et Aout 2021	Pos	Neg
RCA-HOD-OPH-038	HOD	1=Homme		40	2 31 à 40	1=Médecin	Close contacts with patients	OUI		NSP	2	Aout 2021 et Janvier 2022	Pos	Neg
RCA-HOD-ORL-031	HOD	2=Femme	13/08/1972		1 Inf 30	2=Infirmier(ère)	Close contacts with patients	OUI	Astra	Astra zeneca	2	Octobre 2021 et Janvier 2022	Pos	Neg
RCA-HOD-ORL-032	HOD	2=Femme	23/10/1988		1 Inf 30	13 =Autres	Others	OUI	J J	Johnson Johnson	1	Novembre 2021	Pos	Neg
RCA-HOD-ORL-033	HOD	2=Femme	15/10/1975	47	3 41 à 50	3=Sage-femme	Close contacts with patients	OUI	Astra zeneca	Astra zeneca	2	Octobre et Decembre 2021	Pos	Neg
RCA-HOD-ORL-034	HOD	2=Femme	07/03/1986	36	2 31 à 40	1=Médecin	Close contacts with patients	OUI	Johnson	Johnson Johnson	1	12/08/2021	Pos	Neg
RCA-HOD-ORL-035	HOD	1=Homme		38	2 31 à 40	2=Etudiant	Close contacts with patients	NON					Pos	Neg
RCA-HOD-PED-036	HOD	2=Femme		44	3 41 à 50	3=Sage-femme	Close contacts with patients	OUI	Astra zeneca	Astra zeneca	2	Juin et Septembre 2021	Neg	Neg
RCA-HOD-PED-037	HOD	2=Femme		56	4 sup 50	3=Sage-femme	Close contacts with patients	OUI	JJ	Johnson Johnson	1	Mars 2021	Pos	Neg
RCA-HOD-URG-006	HOD	1=Homme		31	2 31 à 40	13 =Autres	Others	OUI	Astra-Zeneca	Astra zeneca	1	Juin 2021	Pos	Neg
RCA-HOD-URG-007	HOD	1=Homme		57	4 sup 50	2=Infirmier(ère)	Close contacts with patients	OUI	Astra-Zeneca	Astra zeneca	2	dose 1 Juin 2021 et dose 2 out 2021	Pos	Neg
RCA-HOD-URG-008	HOD	1=Homme		48	3 41 à 50	2=Infirmier(ère)	Close contacts with patients	OUI	Astra zeneca	Astra zeneca	2	Mai 2021 et aout 2021	Pos	Neg
RCA-HOD-URG-009	HOD	2=Femme		56	4 sup 50	3=Sage-femme	Close contacts with patients	OUI	Astra-Zeneca	Astra zeneca	2	Dose 1en Juin et dose 2 en Aout 2021	Pos	Neg
RCA-HOD-URG-010	HOD	2=Femme		44	3 41 à 50	4=Aide-soignant (ou équivalent)	Others	OUI	Johnson and Johnson	Johnson Johnson	1	23/08/2021	Pos	Neg
RCA-HOD-URG-039	HOD	1=Homme		39	2 31 à 40	1=Médecin	Close contacts with patients	OUI	Astra zeneca	Astra zeneca	2	09/08/201 et 12/09/21	Pos	Neg
RCA-HOD-URG-040	HOD	1=Homme		29	1 Inf 30	1=Médecin	Close contacts with patients	NON					Neg	Neg
